# Supplementary material for: In Infants with Neuroblastoma Standard Therapy Only Partially Reverts the Fecal Microbiome Dysbiosis Present at Diagnosis
Source: Microorganisms. 2025 Mar 19;13(3):691. doi: 10.3390/microorganisms13030691 (PMC11946756; doi:10.3390/microorganisms13030691)
Supplement: Supplementary file 1 [file microorganisms-13-00691-s001.zip]

Archive with 8 entries (8 files):
- Supplemental Figure S1_Microorganisms.jpg
- Supplemental Figure S2_Microorganisms.jpg
- Supplemental Table S1_Microorganisms.pdf
- Supplemental Table S2_Microorganisms.pdf
- Supplemental Table S3_Microorganisms.pdf
- Supplemental Table S4_Microorganisms.pdf
- Supplemental Table S5_Microorganisms.pdf
- Supplemental Table S6_Microorganisms.pdf
